# Supplementary material for: Interactions of Extracts from Selected Plant Materials Supporting the Treatment of Alzheimer’s Disease with Free Radicals—EPR and UV-Vis Studies
Source: Pharmaceuticals (Basel). 2025 Sep 21;18(9):1421. doi: 10.3390/ph18091421 (PMC12472563; doi:10.3390/ph18091421)
Supplement: Supplementary file 1 [file pharmaceuticals-18-01421-s001.zip]

Archive with 1 entries (1 files):
- pharmaceuticals-3821709-supplementary.pdf
